# Supplementary material for: Analysis of Leukocyte Subpopulations by Flow Cytometry during Hospitalization Depending on the Severity of COVID-19 Course
Source: Biomedicines. 2023 Oct 8;11(10):2728. doi: 10.3390/biomedicines11102728 (PMC10604221; doi:10.3390/biomedicines11102728)
Supplement: Supplementary file 1 [file biomedicines-11-02728-s001.zip]

Archive with 1 entries (1 files):
- biomedicines-2599179-supplementary.pdf
